# Supplementary material for: Sustained Hyperglycemia and Its Relationship with the Outcome of Hospitalized Patients with Severe COVID-19: Potential Role of ACE2 Upregulation
Source: J Pers Med. 2022 May 17;12(5):805. doi: 10.3390/jpm12050805 (PMC9147379; doi:10.3390/jpm12050805)
Supplement: Supplementary file 1 [file jpm-12-00805-s001.zip]

Archive with 1 entries (1 files):
- jpm-1670875-supplementary.pdf
